# Supplementary material for: Facilitators and Barriers to Implementing a Community Suicide Database and Prevention Program in Diverse Tribal Communities
Source: Int J Environ Res Public Health. 2024 Dec 3;21(12):1616. doi: 10.3390/ijerph21121616 (PMC11675467; doi:10.3390/ijerph21121616)
Supplement: Supplementary file 1 [file ijerph-21-01616-s001.zip]

Archive with 3 entries (2 files):
- ijerph-3237649 Supplementary Material/
- ijerph-3237649 Supplementary Material/Figure S1.pdf
- ijerph-3237649 Supplementary Material/supplementary materials table S1.pdf
